# Supplementary material for: Sound Visualization Demonstrates Velopharyngeal Coupling and Complex Spectral Variability in Asian Elephants
Source: Animals (Basel). 2022 Aug 18;12(16):2119. doi: 10.3390/ani12162119 (PMC9404934; doi:10.3390/ani12162119)
Supplement: Supplementary file 1 [file animals-12-02119-s001.zip]

Archive with 8 entries (8 files):
- Video_S2_Roar_setup.mp4
- __MACOSX/._Video_S2_Roar_setup.mp4
- Figure_S1_roar.pdf
- __MACOSX/._Figure_S1_roar.pdf
- Video_S3_Roar_photo_Lp.mp4
- __MACOSX/._Video_S3_Roar_photo_Lp.mp4
- Video_S1_Rumbles.mp4
- __MACOSX/._Video_S1_Rumbles.mp4
